# Supplementary material for: CRISPR-based rapid and ultra-sensitive diagnostic test for Mycobacterium tuberculosis
Source: Emerg Microbes Infect. 2019 Sep 15;8(1):1361–9. doi: 10.1080/22221751.2019.1664939 (PMC6758691; doi:10.1080/22221751.2019.1664939)
Supplement: Supplemental Material [file TEMI_A_1664939_SM9205.zip]

Archive with 4 entries (4 files):
- Figure_S1_final.tif
- Figure_S2_final.tif
- figure_S3_final.tif
- TEMI_2019_0276.R2_Supplemental_materials_final.docx
